# Supplementary material for: A new species of Dysanabatium Bernhauer and additional records of D. jacobsoni Bernhauer (Coleoptera, Staphylinidae, Paederinae)
Source: Zookeys. 2014 May 15;(409):93–102. doi: 10.3897/zookeys.409.6969 (PMC4042692; doi:10.3897/zookeys.409.6969)
Supplement: XML Treatment for Dysanabatium hainanense [file zookeys.409.6969-treatment1.xml]

<!DOCTYPE tp:taxon-treatment
  PUBLIC "-//TaxonX//DTD Taxonomic Treatment Publishing DTD v0 20100105//EN" "tax-treatment-NSO.dtd">
<tp:taxon-treatment xmlns:tp="http://www.plazi.org/taxpub"><tp:treatment-meta><mixed-citation publication-type="journal"><person-group><name><surname>Peng</surname><given-names>Zhong</given-names></name><name><surname>Assing</surname><given-names>Volker</given-names></name><name><surname>Li</surname><given-names>Li-Zhen</given-names></name><name><surname>Zhao</surname><given-names>Mei-Jun</given-names></name></person-group><article-title>A new species of <italic>Dysanabatium</italic> Bernhauer and additional records of <italic>D. jacobsoni</italic> Bernhauer (Coleoptera, Staphylinidae, Paederinae)</article-title><source>Zookeys</source><day>15</day><month>5</month><year>2014</year><volume>2014</volume><issue>409</issue><fpage>93</fpage><lpage>102</lpage><pub-id pub-id-type="doi">10.3897/zookeys.409.6969</pub-id></mixed-citation></tp:treatment-meta><tp:nomenclature><tp:taxon-name>
                        <tp:taxon-name-part taxon-name-part-type="genus">Dysanabatium</tp:taxon-name-part>
                        <tp:taxon-name-part taxon-name-part-type="species">hainanense</tp:taxon-name-part>
                        <object-id xmlns:xlink="http://www.w3.org/1999/xlink" content-type="zoobank" xlink:type="simple">http://zoobank.org/951C1265-22A1-4186-8D42-FF274643C0AF</object-id>
                        <object-id xmlns:xlink="http://www.w3.org/1999/xlink" xlink:type="simple">http://species-id.net/wiki/Dysanabatium_hainanense</object-id>
                    </tp:taxon-name><tp:taxon-authority>Peng &amp; Li</tp:taxon-authority><tp:taxon-status xmlns:xlink="http://www.w3.org/1999/xlink" xlink:type="simple">sp. n.</tp:taxon-status><xref ref-type="fig" rid="F1">Figs 1A</xref><xref ref-type="fig" rid="F2">, 2</xref><xref ref-type="fig" rid="F5">, 5</xref></tp:nomenclature><tp:treatment-sec sec-type="Type material"><title>Type material.</title><p>(8 ♂♂, 1 ♀). Holotype: ♂, labelled ‘China: Hainan Prov., 24 km NE Wuzhishan, Wuzhi Shan Guanshandian, <named-content xmlns:xlink="http://www.w3.org/1999/xlink" content-type="dwc:verbatimCoordinates" xlink:type="simple">18°53'N, 109°40'E</named-content>, alt. 650 m 19.iv.2012, Peng &amp; Dai leg.’ (SNUC). Paratypes: 1 ♀, same label data as holotype (SNUC); 4 ♂♂, same data, but ‘<named-content xmlns:xlink="http://www.w3.org/1999/xlink" content-type="dwc:verbatimCoordinates" xlink:type="simple">18°54'N, 109°41'E</named-content>, 21.iv.2012, alt. 650–700 m’ (SNUC); 2 ♂♂, same data, but ‘alt. 700 m 18.iv.2012’ (SNUC); 1 ♂, same data, but ‘Lingshui County, Diaoluo Shan, <named-content xmlns:xlink="http://www.w3.org/1999/xlink" content-type="dwc:verbatimCoordinates" xlink:type="simple">18°43'N, 109°53'E</named-content>, 25.iv.2012, alt. 950–1,000 m’ (SNUC).</p></tp:treatment-sec><tp:treatment-sec sec-type="Description"><title>Description.</title><p>Measurements (in mm) and ratios: BL 5.89–6.43, FL 3.34–3.45, HL 0.80–0.84, HW 1.05–1.15, AnL 1.94–2.08, PL 0.93–0.98, PW 0.78–0.83, EL 1.11–1.19, AL 0.89–0.93, HL/HW 0.73–0.76, HW/PW 1.35–1.39, HL/PL 0.85–0.86, PL/PW 1.16–1.19, EL/PL 1.19–1.23, diameter of eye: 0.50–0.54.</p><p>Habitus as in <xref ref-type="fig" rid="F1">Fig. 1A</xref>. Body entirely black, glossy, devoid of microsculpture; labial palpi and segments I, II, IV of maxillary palpi brownish yellow, segment III of maxillary palpi infuscate; antennae blackish brown at base, gradually becoming paler towards the reddish brown apices; basal halves of femora brownish yellow, distal halves gradually infuscate; tibia and tarsi infuscate.</p><fig id="F1" position="float" orientation="portrait"><label>Figure 1.</label><caption><p>Habitus of <italic><tp:taxon-name>Dysanabatium</tp:taxon-name></italic> spp., <bold>A</bold> <italic><tp:taxon-name>Dysanabatium hainanense</tp:taxon-name></italic> <bold>B–H</bold> <italic><tp:taxon-name>Dysanabatium jacobsoni</tp:taxon-name></italic> (<bold>B–D</bold> Yunnan; <bold>E</bold> Guangxi; <bold>F–H</bold> Hainan). Scales: 1.0 mm.</p></caption><graphic xmlns:xlink="http://www.w3.org/1999/xlink" xlink:href="zookeys-409-093-g001.jpg" position="float" orientation="portrait" xlink:type="simple"/></fig><p>Head transverse, eyes very large and prominent, temples convergent posteriorly in almost straight line, posterior angles inconspicuous; punctation moderately coarse and dense, sparser in median dorsal portion. All antennomeres oblong.</p><p>Pronotum with strongly convex lateral margins in dorsal view; punctation shallow, sparser than that of head; impunctate midline broad.</p><p>Elytra with coarse simple punctation arranged in longitudinal series in anterior seven tenths, becoming finer and shallower posteriorly; pubescence golden, erect, conspicuous. Hind wings fully developed.</p><p>Abdomen strongly dilated from segments III to apex of segment VI, segment VII convexly tapering posteriorly; segments III–VII with strongly reflexed paratergites; punctation sparse and fine; pubescence fine and pale, with interspersed longer, darker pubescence, especially posteriorly.</p><p>Protarsi very strongly, slightly asymmetrically dilated in both sexes; profemora with bases slender, very strongly, symmetrically incrassate to apical third; outer surfaces of tibiae with pale pubescence. First metatarsomere longer than second, subequal to or slightly shorter than fifth; fourth tarsomere simple.</p><p>Male. Posterior margin of tergite VIII (<xref ref-type="fig" rid="F2">Fig. 2D</xref>) broadly convex; sternites III–VI unmodified; posterior margin of sternite VII broadly concave; sternite VIII (<xref ref-type="fig" rid="F2">Fig. 2E</xref>) symmetric and strongly tapering posteriorly, with moderately deep, subtriangular posterior emargination; aedeagus as in <xref ref-type="fig" rid="F2">Figs 2F, G</xref>, ventral process moderately stout <!--PageBreak-->and apically acute; internal sac with simple membranous structures and an apically rounded, weakly sclerotized structure.</p><fig id="F2" position="float" orientation="portrait"><label>Figure 2.</label><caption><p><italic><tp:taxon-name>Dysanabatium hainanense</tp:taxon-name></italic>. <bold>A</bold> female tergite VIII <bold>B</bold> female sternite VIII <bold>C</bold> female tergites IX–X. <bold>D</bold> male tergite VIII <bold>E</bold> male sternite VIII <bold>F</bold> aedeagus in ventral view <bold>G</bold> aedeagus in lateral view. Scales: 0.5 mm.</p></caption><graphic xmlns:xlink="http://www.w3.org/1999/xlink" xlink:href="zookeys-409-093-g002.jpg" position="float" orientation="portrait" xlink:type="simple"/></fig><p>Female. Posterior margin of tergite VIII (<xref ref-type="fig" rid="F2">Fig. 2A</xref>) asymmetrically and broadly convex; sternite VIII (<xref ref-type="fig" rid="F2">Fig. 2B</xref>) longer than that of male, posterior margin broadly convex; tergite IX (<xref ref-type="fig" rid="F2">Fig. 2C</xref>) with short antero-median portion and moderately long postero-lateral processes; tergite × 5.0 times as long as antero-median portion of tergite IX (<xref ref-type="fig" rid="F2">Fig. 2C</xref>).</p></tp:treatment-sec><tp:treatment-sec sec-type="Distribution and natural history"><title>Distribution and natural history.</title><p>The type locality is situated in the Wuzhi Shan and Diaoluo Shan, central Hainan. The specimens from Wuzhi Shan were sifted from flood debris, moss, leaf litter and soil near streams in evergreen broad leaved forest, partly together with <italic><tp:taxon-name>Dysanabatium jacobsoni</tp:taxon-name></italic> Bernhauer, 1915 (<xref ref-type="fig" rid="F5">Fig. 5</xref>).</p></tp:treatment-sec><tp:treatment-sec sec-type="Etymology"><title>Etymology.</title><p>The specific epithet is derived from Hainan, the province where the type locality is situated.</p></tp:treatment-sec><tp:treatment-sec sec-type="Comparative notes"><title>Comparative notes.</title><p>In external (transverse head; elongate elytra; bicolorous femora) and the male sexual characters (shapes and chaetotaxy of the male sternites VIII), <!--PageBreak--><italic><tp:taxon-name>Dysanabatium hainanense</tp:taxon-name></italic> resembles <italic><tp:taxon-name>Dysanabatium jacobsoni</tp:taxon-name></italic> Bernhauer, 1915 and <italic><tp:taxon-name>Dysanabatium birmana</tp:taxon-name></italic> Cameron, 1931. The new species is distinguished from the former by less prominent posterior angles of the head, somewhat larger eyes, the somewhat shorter fifth metatarsomere, and the morphology of the aedeagus (different shape of ventral process and stouter sclerotized structure in internal sac). For illustrations of <italic><tp:taxon-name>Dysanabatium jacobsoni</tp:taxon-name></italic> see <xref ref-type="fig" rid="F1">Figs 1B–H</xref>, <xref ref-type="fig" rid="F3">3A–P</xref>, <xref ref-type="fig" rid="F4">4A–F</xref> and <xref ref-type="bibr" rid="B2">Rougemont (1997</xref>: 323, Fig. 1; 324, Figs 3a–5). It differs from <italic><tp:taxon-name>Dysanabatium birmana</tp:taxon-name></italic> by greater body size, the transverse head, the larger eyes, the darker and much longer antennae, the black and glossy pronotum, the denser punctation of the elytra, the larger aedeagus, the somewhat stouter ventral process in lateral view and the weakly sclerotized internal sac of the aedeagus. For illustrations <italic><tp:taxon-name>Dysanabatium birmana</tp:taxon-name></italic> see <xref ref-type="bibr" rid="B2">Rougemont (1997</xref>: 324, Fig. 6).</p><fig id="F3" position="float" orientation="portrait"><label>Figure 3.</label><caption><p>Tergites and sternites of <italic><tp:taxon-name>Dysanabatium jacobsoni</tp:taxon-name></italic>. <bold>A–C</bold> female tergite VIII <bold>D–F</bold> female sternite VIII <bold>G–H</bold> female tergites IX–X. <bold>I</bold> male sternite VII <bold>J–L</bold> male tergite VIII <bold>M–P</bold> male sternite VIII. Scales: 0.5 mm.</p></caption><graphic xmlns:xlink="http://www.w3.org/1999/xlink" xlink:href="zookeys-409-093-g003.jpg" position="float" orientation="portrait" xlink:type="simple"/></fig><fig id="F4" position="float" orientation="portrait"><label>Figure 4.</label><caption><p>Aedeagus of <italic><tp:taxon-name>Dysanabatium jacobsoni</tp:taxon-name></italic>. <bold>A</bold> aedeagus in ventral view <bold>B–F</bold> aedeagus in lateral view (<bold>A–C</bold> Yunnan; <bold>D</bold> Guangxi; <bold>E–F</bold> Hainan). Scales: 0.5 mm.</p></caption><graphic xmlns:xlink="http://www.w3.org/1999/xlink" xlink:href="zookeys-409-093-g004.jpg" position="float" orientation="portrait" xlink:type="simple"/></fig><!--PageBreak--></tp:treatment-sec><tp:treatment-sec><!--Section generated to contain objects referenced in tp:taxon-treatment.--><fig id="F5" position="float" orientation="portrait"><label>Figure 5.</label><caption><p>Habitat of <italic><tp:taxon-name>Dysanabatium hainanense</tp:taxon-name></italic> and <italic><tp:taxon-name>Dysanabatium jacobsoni</tp:taxon-name></italic> in the Wuzhi Shan, Hainan.</p></caption><graphic xmlns:xlink="http://www.w3.org/1999/xlink" xlink:href="zookeys-409-093-g005.jpg" position="float" orientation="portrait" xlink:type="simple"/></fig></tp:treatment-sec><ref-list><ref id="B2"><mixed-citation xmlns:xlink="http://www.w3.org/1999/xlink" xlink:type="simple"><person-group><name name-style="western"><surname>Rougemont</surname><given-names>G-M de</given-names></name></person-group> (<year>1997</year>) <article-title><italic>Dysanabatium</italic> Bernhauer, 1915 (Insecta: Coleoptera: Staphylinidae) - An uncommon but widespread genus in the Oriental Region.</article-title><source>Annalen des Naturhistorischen Museums in Wien</source><volume>99B</volume>: <fpage>319</fpage>–<lpage>331</lpage>.</mixed-citation></ref></ref-list></tp:taxon-treatment>
