# Supplementary material for: A new species of Dysanabatium Bernhauer and additional records of D. jacobsoni Bernhauer (Coleoptera, Staphylinidae, Paederinae)
Source: Zookeys. 2014 May 15;(409):93–102. doi: 10.3897/zookeys.409.6969 (PMC4042692; doi:10.3897/zookeys.409.6969)
Supplement: XML Treatment for Dysanabatium jacobsoni [file zookeys.409.6969-treatment2.xml]

<!DOCTYPE tp:taxon-treatment
  PUBLIC "-//TaxonX//DTD Taxonomic Treatment Publishing DTD v0 20100105//EN" "tax-treatment-NSO.dtd">
<tp:taxon-treatment xmlns:tp="http://www.plazi.org/taxpub"><tp:treatment-meta><mixed-citation publication-type="journal"><person-group><name><surname>Peng</surname><given-names>Zhong</given-names></name><name><surname>Assing</surname><given-names>Volker</given-names></name><name><surname>Li</surname><given-names>Li-Zhen</given-names></name><name><surname>Zhao</surname><given-names>Mei-Jun</given-names></name></person-group><article-title>A new species of <italic>Dysanabatium</italic> Bernhauer and additional records of <italic>D. jacobsoni</italic> Bernhauer (Coleoptera, Staphylinidae, Paederinae)</article-title><source>Zookeys</source><day>15</day><month>5</month><year>2014</year><volume>2014</volume><issue>409</issue><fpage>93</fpage><lpage>102</lpage><pub-id pub-id-type="doi">10.3897/zookeys.409.6969</pub-id></mixed-citation></tp:treatment-meta><tp:nomenclature><tp:taxon-name>
                        <tp:taxon-name-part taxon-name-part-type="genus">Dysanabatium</tp:taxon-name-part>
                        <tp:taxon-name-part taxon-name-part-type="species">jacobsoni</tp:taxon-name-part>
                        <object-id xmlns:xlink="http://www.w3.org/1999/xlink" xlink:type="simple">http://species-id.net/wiki/Dysanabatium_jacobsoni</object-id>
                    </tp:taxon-name><tp:taxon-authority>Bernhauer, 1915</tp:taxon-authority><xref ref-type="fig" rid="F1">Figs 1B–H</xref><xref ref-type="fig" rid="F3">, 3</xref><xref ref-type="fig" rid="F4"/><xref ref-type="fig" rid="F5"/><xref ref-type="fig" rid="F6">–6</xref></tp:nomenclature><tp:treatment-sec sec-type="Material studied"><title>Material studied</title><p>(89 ♂♂, 104 ♀♀, 358 exx.)<bold>.</bold> <bold>China:</bold> <bold>Yunnan:</bold> 40 ♂♂, 78 ♀♀, Nabanhe County, Naban, <named-content xmlns:xlink="http://www.w3.org/1999/xlink" content-type="dwc:verbatimCoordinates" xlink:type="simple">22°10'N, 100°40'E</named-content>, 650 m, 7.i.2004, Li &amp; Tang leg. (SNUC); 10 ♂♂, 8 ♀♀, Nabanhe County, Nabanhe N. R., Manfei, <named-content xmlns:xlink="http://www.w3.org/1999/xlink" content-type="dwc:verbatimCoordinates" xlink:type="simple">22°09'N, 100°41'E</named-content>, 650 m, 9.i.2004, Li &amp; Tang leg. (SNUC); 1 ♂, Nabanhe County, Nabanhe N. R., 620 m, 18.ix.2008, Hu &amp; Tang leg. (SNUC); 4 ♂♂, 3 ♀♀, Nabanhe County, Nabanhe N. R., <named-content xmlns:xlink="http://www.w3.org/1999/xlink" content-type="dwc:verbatimCoordinates" xlink:type="simple">22°10'N, 100°39'E</named-content>, 720 m, 22.ix.2008, Hu &amp; Tang leg. (SNUC); 25 ♂♂, 9 ♀♀, Nabanhe County, Mandian, <named-content xmlns:xlink="http://www.w3.org/1999/xlink" content-type="dwc:verbatimCoordinates" xlink:type="simple">22°07'N, 100°41'E</named-content>, 700 m, 12.i.2004, Li &amp; Tang leg. (SNUC); 3 ♀♀, Xishuangbanna, Xiaonuoyouxiazhai, <named-content xmlns:xlink="http://www.w3.org/1999/xlink" content-type="dwc:verbatimCoordinates" xlink:type="simple">22°12'N, 100°28'E</named-content>, 800 m, 6.i.2004, Li &amp; Tang leg. (SNUC). <bold>Guangxi:</bold> 1 ♂, Jinxiu County, Dayaoshan N. R., <named-content xmlns:xlink="http://www.w3.org/1999/xlink" content-type="dwc:verbatimCoordinates" xlink:type="simple">24°08'N, 110°11'E</named-content>, 850–900 m, 24.vii.2011, Peng leg. (SNUC). <bold>Jiangxi:</bold> 1 ♂, Jinggang Shan, Xiangzhou env., <named-content xmlns:xlink="http://www.w3.org/1999/xlink" content-type="dwc:verbatimCoordinates" xlink:type="simple">26°36'N, 114°16'E</named-content>, 370 m, forested stream valley, 26.iv.2011, Fikáček &amp; Hájek leg. (NMP). <bold>Hainan:</bold> 4 ♂♂, 2 ♀♀, 24 km NE Wuzhishan, Wuzhi Shan Guanshandian, <named-content xmlns:xlink="http://www.w3.org/1999/xlink" content-type="dwc:verbatimCoordinates" xlink:type="simple">18°53'N, 109°40'E</named-content>, 650 m 19.iv.2012, Peng &amp; Dai leg. (SNUC); 2 ♂♂, Changjiang County, Bawangling, <named-content xmlns:xlink="http://www.w3.org/1999/xlink" content-type="dwc:verbatimCoordinates" xlink:type="simple">19°07'N, 109°07'E</named-content>, 450–650 m, 13.iv.2010, Zhu leg. (SNUC); 1 ♂, Lingshui County, Diaoluo Shan, <named-content xmlns:xlink="http://www.w3.org/1999/xlink" content-type="dwc:verbatimCoordinates" xlink:type="simple">18°43'N, 109°52'E</named-content>, 900 m, 18.xi.2006, Li leg. (SNUC); 1 ♀, Lingshui County, Diaoluo Shan, <named-content xmlns:xlink="http://www.w3.org/1999/xlink" content-type="dwc:verbatimCoordinates" xlink:type="simple">18°43'N, 109°51'E</named-content>, 1000 m, 20.iv.2010, Yuan leg. (SNUC).</p><p><bold>Vietnam:</bold> 320 exx., Quang Binh province, Vietnam-Laos border region, 1 km N Cha Lo, <named-content xmlns:xlink="http://www.w3.org/1999/xlink" content-type="dwc:verbatimCoordinates" xlink:type="simple">17°41'N, 105°46'E</named-content>, 11.–24.iv.2010, Dembický leg. (NHMB, cAss).</p><p><bold>Laos:</bold> 9 exx., Khammouan province, Ban Khoun Ngeun, <named-content xmlns:xlink="http://www.w3.org/1999/xlink" content-type="dwc:verbatimCoordinates" xlink:type="simple">18°07'N, 104°29'E</named-content>, 200 m, 24.–29.iv.2001, Kubáň leg. (NHMB, cAss); 4 exx., Bokeo province, 5 km W Ban Toup, Bokeo Nature Reserve, <named-content xmlns:xlink="http://www.w3.org/1999/xlink" content-type="dwc:verbatimCoordinates" xlink:type="simple">20°27–28'N, 100°45'E</named-content>, 500–700 m, 4.–18.v.2011, Brancucci et al. leg. (NHMB, cAss); 13 exx., Louangphrabang province, 5 km W Ban Song Cha, <named-content xmlns:xlink="http://www.w3.org/1999/xlink" content-type="dwc:verbatimCoordinates" xlink:type="simple">20°33–34'N, 102°14'E</named-content>, 1200 m, 1.–16.v.1999, Kubáň leg. (NHMB, cAss); 1 ex., Louangphrabang province, Thong Khan, <named-content xmlns:xlink="http://www.w3.org/1999/xlink" content-type="dwc:verbatimCoordinates" xlink:type="simple">20°33–34'N, 102°14'E</named-content>, 750 m, 11.–21.v.2002, Kubáň leg. (NHMB); 6 exx., Oudomxai province, 17 km ENE Oudom Xai, <named-content xmlns:xlink="http://www.w3.org/1999/xlink" content-type="dwc:verbatimCoordinates" xlink:type="simple">20°45'N, 102°09'E</named-content>, 1100 m, 1.–9.v.2002, Kubáň leg. (NHMB, cAss); 3 exx., Bolikhamxai province, 8 km NE Ban Nape, <named-content xmlns:xlink="http://www.w3.org/1999/xlink" content-type="dwc:verbatimCoordinates" xlink:type="simple">18°21'N, 105°08'E</named-content>, 600 m, 1.–18.v.2001, Kubáň leg. (NHMB, cAss); 1 ex., Louangnamtha province, between Namtha and Muang Sing, <named-content xmlns:xlink="http://www.w3.org/1999/xlink" content-type="dwc:verbatimCoordinates" xlink:type="simple">21°09'N, 101°19'E</named-content>, 900–1200 m, 5.–31.v.1997, Kubáň leg. (NHMB); 1 ex., Champasak province, Bolaven plateau, Muang Paxong, Ban Thongvay, 15°14'N, 106°32’, 1000–1200 m, 7.–16.vi.2008, Solodovnikov &amp; Pedersen leg. (cAss).</p></tp:treatment-sec><tp:treatment-sec sec-type="Comment"><title>Comment.</title><p>The original description of <italic><tp:taxon-name>Dysanabatium jacobsoni</tp:taxon-name></italic> is based on an unspecified number of syntypes from Java (<xref ref-type="bibr" rid="B1">Bernhauer 1915</xref>). Two syntypes, a female without head and pronotum labelled as “Type” and a male labelled as “Cotype” from the Bernhauer collection were studied by <xref ref-type="bibr" rid="B2">Rougemont (1997)</xref>. For illustrations of the habitus and the male and female sexual characters see <xref ref-type="fig" rid="F1">Figs 1B–H</xref>, <xref ref-type="fig" rid="F3">3A–P</xref>, and <xref ref-type="fig" rid="F4">4</xref>.</p><p>As was already observed by <xref ref-type="bibr" rid="B2">Rougemont (1997)</xref>, this species is subject to enormous intraspecific variation of external characters (<xref ref-type="fig" rid="F1">Figs 1B–H</xref>) such as body size, <!--PageBreak-->coloration, punctation, the shapes of the head and pronotum. The sexual characters are somewhat variable, too, especially the shapes of the posterior margin of tergite VIII (<xref ref-type="fig" rid="F3">Figs 3A–C</xref>, <xref ref-type="fig" rid="F3">3J–K</xref>) and sternite VIII (<xref ref-type="fig" rid="F3">Figs 3D–F</xref>, <xref ref-type="fig" rid="F3">3M–P</xref>) in both sexes, and the shapes of the ventral process and the membranous structures of the aedeagus (<xref ref-type="fig" rid="F4">Figs 4B–F</xref>). Specimens from Yunnan are usually relatively small (BL 4.83–6.04 mm, FL 2.95–3.45 mm), have blackish elytra (<xref ref-type="fig" rid="F1">Figs 1C–D</xref>) sharply bicolorous femora, and partly (16 males and 9 females) a bright red pronotum (<xref ref-type="fig" rid="F1">Fig. 1B</xref>). In the specimen from Guangxi the forebody has a faint blueish hue (<xref ref-type="fig" rid="F1">Fig. 1E</xref>) and the sclerotized spine in the internal sac of the aedeagus is slender (<xref ref-type="fig" rid="F4">Fig. 4D</xref>). All the specimens from Hainan have an on average larger body (BL 5.84–6.95 mm, FL 3.37–3.61 mm), a forebody with a weak or distinct metallic hue (<xref ref-type="fig" rid="F1">Figs 1F–H</xref>), entirely black femora, and conspicuous membranous structures in the internal sac of the aedeagus (<xref ref-type="fig" rid="F4">Figs 4E–F</xref>). In the material from Vietnam and Laos, most of the specimens have a black forebody, some have a more or less distinct blueish or greenish metallic hue, and <!--PageBreak-->seven specimens from Vietnam have a reddish pronotum. The legs of all the specimens from Vietnam and Laos are bicoloured, but the extent of the yellowish coloration of the femora is highly variable.</p><!--PageBreak--><!--PageBreak--></tp:treatment-sec><tp:treatment-sec sec-type="Distribution and natural history"><title>Distribution and natural history.</title><p>According to <xref ref-type="bibr" rid="B2">Rougemont (1997)</xref>, <italic><tp:taxon-name>Dysanabatium jacobsoni</tp:taxon-name></italic> had been recorded from Indonesia (Java), Malaysia, Thailand, Vietnam, and one locality in the south of the Chinese province Yunnan. The currently known distribution is mapped in <xref ref-type="fig" rid="F6">Fig. 6</xref>. The above specimens from Laos represent new country records. The altitudes of the examined material and of the material seen by <xref ref-type="bibr" rid="B2">Rougemont (1997)</xref> range from 200 to 1200 m. The specimens from China were found in flood debris, moss, leaf litter and soil near streams in evergreen broad leaved forest, partly together with <italic><tp:taxon-name>Dysanabatium hainanense</tp:taxon-name></italic> (<xref ref-type="fig" rid="F5">Fig. 5</xref>).</p><fig id="F5" position="float" orientation="portrait"><label>Figure 5.</label><caption><p>Habitat of <italic><tp:taxon-name>Dysanabatium hainanense</tp:taxon-name></italic> and <italic><tp:taxon-name>Dysanabatium jacobsoni</tp:taxon-name></italic> in the Wuzhi Shan, Hainan.</p></caption><graphic xmlns:xlink="http://www.w3.org/1999/xlink" xlink:href="zookeys-409-093-g005.jpg" position="float" orientation="portrait" xlink:type="simple"/></fig><fig id="F6" position="float" orientation="portrait"><label>Figure 6.</label><caption><p>Distribution of <italic><tp:taxon-name>Dysanabatium jacobsoni</tp:taxon-name></italic> in the Oriental and southern East Palaearctic regions (filled circles: examined records; open circles: records from <xref ref-type="bibr" rid="B2">Rougemont (1997)</xref>).</p></caption><graphic xmlns:xlink="http://www.w3.org/1999/xlink" xlink:href="zookeys-409-093-g006.jpg" position="float" orientation="portrait" xlink:type="simple"/></fig></tp:treatment-sec><tp:treatment-sec><!--Section generated to contain objects referenced in tp:taxon-treatment.--><fig id="F1" position="float" orientation="portrait"><label>Figure 1.</label><caption><p>Habitus of <italic><tp:taxon-name>Dysanabatium</tp:taxon-name></italic> spp., <bold>A</bold> <italic><tp:taxon-name>Dysanabatium hainanense</tp:taxon-name></italic> <bold>B–H</bold> <italic><tp:taxon-name>Dysanabatium jacobsoni</tp:taxon-name></italic> (<bold>B–D</bold> Yunnan; <bold>E</bold> Guangxi; <bold>F–H</bold> Hainan). Scales: 1.0 mm.</p></caption><graphic xmlns:xlink="http://www.w3.org/1999/xlink" xlink:href="zookeys-409-093-g001.jpg" position="float" orientation="portrait" xlink:type="simple"/></fig><fig id="F3" position="float" orientation="portrait"><label>Figure 3.</label><caption><p>Tergites and sternites of <italic><tp:taxon-name>Dysanabatium jacobsoni</tp:taxon-name></italic>. <bold>A–C</bold> female tergite VIII <bold>D–F</bold> female sternite VIII <bold>G–H</bold> female tergites IX–X. <bold>I</bold> male sternite VII <bold>J–L</bold> male tergite VIII <bold>M–P</bold> male sternite VIII. Scales: 0.5 mm.</p></caption><graphic xmlns:xlink="http://www.w3.org/1999/xlink" xlink:href="zookeys-409-093-g003.jpg" position="float" orientation="portrait" xlink:type="simple"/></fig><fig id="F4" position="float" orientation="portrait"><label>Figure 4.</label><caption><p>Aedeagus of <italic><tp:taxon-name>Dysanabatium jacobsoni</tp:taxon-name></italic>. <bold>A</bold> aedeagus in ventral view <bold>B–F</bold> aedeagus in lateral view (<bold>A–C</bold> Yunnan; <bold>D</bold> Guangxi; <bold>E–F</bold> Hainan). Scales: 0.5 mm.</p></caption><graphic xmlns:xlink="http://www.w3.org/1999/xlink" xlink:href="zookeys-409-093-g004.jpg" position="float" orientation="portrait" xlink:type="simple"/></fig></tp:treatment-sec><ref-list><ref id="B2"><mixed-citation xmlns:xlink="http://www.w3.org/1999/xlink" xlink:type="simple"><person-group><name name-style="western"><surname>Rougemont</surname><given-names>G-M de</given-names></name></person-group> (<year>1997</year>) <article-title><italic>Dysanabatium</italic> Bernhauer, 1915 (Insecta: Coleoptera: Staphylinidae) - An uncommon but widespread genus in the Oriental Region.</article-title><source>Annalen des Naturhistorischen Museums in Wien</source><volume>99B</volume>: <fpage>319</fpage>–<lpage>331</lpage>.</mixed-citation></ref><ref id="B1"><mixed-citation xmlns:xlink="http://www.w3.org/1999/xlink" xlink:type="simple"><person-group><name name-style="western"><surname>Bernhauer</surname><given-names>M</given-names></name></person-group> (<year>1915</year>) <article-title>Neue Staphyliniden aus Java und Sumatra.</article-title><source>Tijdschrift voor Entomologie</source><volume>58</volume>: <fpage>213</fpage>-<lpage>243</lpage>.</mixed-citation></ref></ref-list></tp:taxon-treatment>
